# Supplementary material for: Associations of Lifestyle Factors with Osteopenia and Osteoporosis in Polish Patients with Inflammatory Bowel Disease
Source: Nutrients. 2021 May 30;13(6):1863. doi: 10.3390/nu13061863 (PMC8227497; doi:10.3390/nu13061863)
Supplement: Supplementary file 1 [file nutrients-13-01863-s001.zip]

Archive with 1 entries (1 files):
- nutrients-1216394-supplementary.pdf
